# Supplementary material for: Species divergence in valleys: the phylogeny of Phrynocephalus forsythii complex and description of a new species
Source: PeerJ. 2024 Mar 27;12:e17175. doi: 10.7717/peerj.17175 (PMC10981416; doi:10.7717/peerj.17175)
Supplement: Supplemental Information 2 [file peerj-12-17175-s002.txt]

>OR878654 Phrynocephalus kangsuensis sp. nov.
CATTGGAACACTTTACTTCCTGTTCGGCGCCATAGCCGGCTTTACCGGCTCAACAGTTAGCCTTATAATTCGACTACAA
CTAATTCAACCGGGCCAATACAACGGAGATACAATATATAACACCTTCATTACACTTCATGCCTTCATCATAATTTTCT
TTATAGTAATACCAATCATAATCGGAGGATTCGGCAACTGATTAGTACCATTAATACTAGGAGCTCCAGACATAGCATT
TCCACGAATAAATAACATAAGCTTCTGACTTCTTCCACCATCCTTCTTTTTACTCCTAATGTCATCAAAATTCGGAGAC
GGCGTAGGAACAGGCTGAACAATTTATCCCCCACTAGCAGGAAACATAGCACACTCAAGCCCGTCAATAGACATAACAA
TTTTCGCATTACACCTAGCCGGGGCATCCTCAATCTTAGGAGCCATTAATTTTATTACAACATGCATTAATATAGCCCC
ACACTCAACAACCCCTTACAACTGACCATTGTTCGTCTGATCCGTATTCTTCACCGCAATCTTACTCCTACTAGCTATT
CCAGTACTAGCAGCGGCCATTACCATACTTCTAACAGACCGAAACCTAAACACAACA
>OR878655 Phrynocephalus kangsuensis sp. nov.
CATTGGAACACTTTACTTCCTGTTCGGCGCCATAGCCGGCTTTACCGGCTCAACAGTTAGCCTTATAATTCGACTACAA
CTAATTCAACCGGGCCAATACAACGGAGATACAATATATAACACCTTCATTACACTTCATGCCTTCATCATAATTTTCT
TTATAGTAATACCAATCATAATCGGAGGATTCGGCAACTGATTAGTACCATTAATACTAGGAGCTCCAGACATAGCATT
TCCACGAATAAATAACATAAGCTTCTGACTTCTTCCACCATCCTTCTTTTTACTCCTAATGTCATCAAAATTCGGAGAC
GGCGTAGGAACAGGCTGAACAATTTATCCCCCACTAGCAGGAAACATAGCACACTCAAGCCCGTCAATAGACATAACAA
TTTTCGCATTACACCTAGCCGGGGCATCCTCAATCTTAGGAGCCATTAATTTTATTACAACATGCATTAATATAGCCCC
ACACTCAACAACCCCTTACAACTGACCATTGTTCGTCTGATCCGTATTCTTCACCGCAATCTTACTCCTACTAGCTATT
CCAGTACTAGCAGCGGCCATTACCATACTTCTAACAGACCGAAACCTAAACACAACA
>OR878656 Phrynocephalus kangsuensis sp. nov.
CAAAGACATTGGAACACTTTACTTCCTGTTCGGCGCCATAGCCGGCTTTACCGGCTCAACAGTTAGCCTTATAATTCGA
CTACAACTAATTCAACCGGGCCAATACAACGGAGATACAATATATAACACCTTCATTACACTTCATGCCTTCATCATAA
TTTTCTTTATAGTAATACCAATCATAATCGGAGGATTCGGCAACTGATTAGTACCATTAATACTAGGAGCTCCAGACAT
AGCATTTCCACGAATAAATAACATAAGCTTCTGACTTCTTCCACCATCCTTCTTTTTACTCCTAATGTCATCAAAATTC
GGAGACGGCGTAGGAACAGGCTGAACAATTTATCCCCCACTAGCAGGAAACATAGCACACTCAAGCCCGTCAATAGACA
TAACAATTTTCGCATTACACCTAGCCGGGGCATCCTCAATCTTAGGAGCCATTAATTTTATTACAACATGCATTAATAT
AGCCCCACACTCAACAACCCCTTACAACTGACCATTGTTCGTCTGATCCGTATTCTTCACCGCAATCTTACTCCTACTA
GCTATTCCAGTACTAGCAGCGGCCATTACCATACTTCTAACAGACCGAAACCTAAACACAACATTCTTCGACCCCGCCG
GAGGGGGAGACCCAATTCTTTTTCAACATCTATTTTGATTCTTTGGC
>OR878657 Phrynocephalus kangsuensis sp. nov.
AGCCGGCTTTACCGGCTCAACAGTTAGCCTTATAATTCGACTACAACTAATTCAACCGGGCCAATACAACGGAGATACA
ATATATAACACCTTCATTACACTTCATGCCTTCATCATAATTTTCTTTATAGTAATACCAATCATAATCGGAGGATTCG
GCAACTGATTAGTACCATTAATACTAGGAGCTCCAGACATAGCATTTCCACGAATAAATAACATAAGCTTCTGACTTCT
TCCACCATCCTTCTTTTTACTCCTAATGTCATCAAAATTCGGAGACGGCGTAGGAACAGGCTGAACAATTTATCCCCCA
CTAGCAGGAAACATAGCACACTCAAGCCCGTCAATAGACATAACAATTTTCGCATTACACCTAGCCGGGGCATCCTCAA
TCTTAGGAGCCATTAATTTTATTACAACATGCATTAATATAGCCCCACACTCAACAACCCCTTACAACTGACCATTGTT
CGTCTGATCCGTATTCTTCACCGCAATCTTACTCCTACTAGCTATTCCAGTACTAGCAGCGGCCATTACCATACTTCTA
ACAGACCGAAACCTAAACACAACATTCTTCGACCCCGCCGGAGGGGGAGACCCAATTCTTTTTCAACATCTATTTTG
>OR878658 Phrynocephalus kangsuensis sp. nov.
CAAAGACATTGGAACACTTTACTTCCTGTTCGGCGCCATAGCCGGCTTTACCGGCTCAACAGTTAGCCTTATAATTCGA
CTACAACTAATTCAACCGGGCCAATACAACGGAGATACAATATATAACACCTTCATTACACTTCATGCCTTCATCATAA
TTTTCTTTATAGTAATACCAATCATAATCGGAGGATTCGGCAACTGATTAGTACCATTAATACTAGGAGCTCCAGACAT
AGCATTTCCACGAATAAATAACATAAGCTTCTGACTTCTTCCACCATCCTTCTTTTTACTCCTAATGTCATCAAAATTC
GGAGACGGCGTAGGAACAGGCTGAACAATTTATCCCCCACTAGCAGGAAACATAGCACACTCAAGCCCGTCAATAGACA
TAACAATTTTCGCATTACACCTAGCCGGGGCATCCTCAATCTTAGGAGCCATTAATTTTATTACAACATGCATTAATAT
AGCCCCACACTCAACAACCCCTTACAACTGACCATTGTTCGTCTGATCCGTATTCTTCACCGCAATCTTACTCCTACTA
GCTATTCCAGTACTAGCAGCGGCCATTACCATACTTCTAACAGACCG
>OR878659 Phrynocephalus kangsuensis sp. nov.
CAAAGACATTGGAACACTTTACTTCCTGTTCGGCGCCATAGCCGGCTTTACCGGCTCAACAGTTAGCCTTATAATTCGA
CTACAACTAATTCAACCGGGCCAATACAACGGAGATACAATATATAACACCTTCATTACACTTCATGCCTTCATCATAA
TTTTCTTTATAGTAATACCAATCATAATCGGAGGATTCGGCAACTGATTAGTACCATTAATACTAGGAGCTCCAGACAT
AGCATTTCCACGAATAAATAACATAAGCTTCTGACTTCTTCCACCATCCTTCTTTTTACTCCTAATGTCATCAAAATTC
GGAGACGGCGTAGGAACAGGCTGAACAATTTATCCCCCACTAGCAGGAAACATAGCACACTCAAGCCCGTCAATAGACA
TAACAATTTTCGCATTACACCTAGCCGGGGCATCCTCAATCTTAGGAGCCATTAATTTTATTACAACATGCATTAATAT
AGCCCCACACTCAACAACCCCTTACAACTGACCATTGTTCGTCTGATCCGTATTCTTCACCGCAATCTTACTCCTACTA
GCTATTCCAGTACTAGCAGCGGCCATTACCATACTTCTAACAGACCGAAACCTAAACACAACATTCTTCGACCCCGCCG
GAGGGGGAGACCCAATTCTTTTTCAACATCTATTTTGATTCTTTGG

>OR884245 Phrynocephalus kangsuensis sp. nov.
TCACAGTAACATCACTCTAAATACAAAACCACAAACCAATCTCCCATCTTCCAATCAGGCCATTCTATAAAACTATAGA
AGAAACCCTGCTAGAACGAGTAACATGAAAATTTCTCTAAATAAAAGCCCAACATATTCAGAAAATACGAAAAACAATT
CACAATCATAAAATAAACTGTAGCCCCAACATAGGATTATACTCAGAAGACATAAGTTTTCAAAAGGAACTCGGCAACC
AACCTTTCCAACTGTTTACCAAAAACATAGCCATTAGCCAAACAAGTATTAAAGGTAATGTCTGCCCAGTGAGGGGAAC
CTTAAACGGCCGCGATAACCCGTGCAAAGGTAGCGCAATCACTTGTCTTCTAAATAAAGACCTGTATGAATGACCACAT
GAGAAAGAAACTGTCTCTTGAAAACAGTCGGTGAAACTGATCTGCCTGTACAAAAGCAGGCATGCCAAAACAAGACAAA
AAGACCCTGTGAAACTTTAAATTACCATCAAACATATGGTGCTAATTTTAAGTTGGGGCAACTAAAGAGAAATAAAACC
TCTATATGACCACCAGATCAATCAATCTATTGGGTTAAAACCGCAAGACCCAGTAATACTGATCAATGGACCAAGCTAC
TCCAGGGATAACAGCGCCACATTCTTGAAGAGTTCTTATCAACAAGAATATCTACGACCTCGATGTTGGAYCAGGATAC
CCAAGTGGT
>OR884246 Phrynocephalus kangsuensis sp. nov.
TATTACGTCACAGTAACATCACTTTAAATACAAAACCACAAACCAATCTCCCATCTTCCAATCAGGCCATTCTATAAAA
CTATAGAAGAAACCCTGCTAGAACGAGTAACATGAAAATTTCTCTAAATAAAAGCCCAACATATTCAGAAAATACGAAA
AACAATTCACAATCATAAAATAAACTGTAGCCCCAACATAGGATTATACTCAGAAGACATAAGTTTTCAAAAGGAACTC
GGCAACCAACCTTTCCAACTGTTTACCAAAAACATAGCCATTAGCCAAACAAGTATTAAAGGTAATGTCTGCCCAGTGA
GGGGAACCTTAAACGGCCGCGATAACCCGTGCAAAGGTAGCGCAATCACTTGTCTTCTAAATAAAGACCTGTATGAATG
ACCACATGAGAAAGAAACTGTCTCTTGAAAACAGTCGGTGAAACTGATCTGCCTGTACAAAAGCAGGCATGCCAAAACA
AGACAAAAAGACCCTGTGAAACTTTAAATTACCATCAAACATATGGTGCTAATTTTAAGTTGGGGCAACTAAAGAGAAA
TAAAACCTCTATATGACCACCAGATCAATCAATCTATTGGGTTAAAACCGCAAGACCCAGTAATACTGATCAATGGACC
AAGCTACTCCAGGGATAACAGCGCCACATTCTTGAAGAGTTCTTATCA
>OR884247 Phrynocephalus kangsuensis sp. nov.
TCACTCCTAAATACAAAACCACAAACCAATCTCCCATCTTCCAATCAGGCCATTCTATAAAACTATAGAAGAAACCCTG
CTAGAACGAGTAACATGAAAATTTCTCTAAATAAAAGCCCAACATATTCAGAAAATACGAAAAACAATTCACAATCATA
AAATAAACTGTAGCCCCAACATAGGATTATACTCAGAAGACATAAGTTTTCAAAAGGAACTCGGCAACCAACCTTTCCA
ACTGTTTACCAAAAACATAGCCATTAGCCAAACAAGTATTAAAGGTAATGTCTGCCCAGTGAGGGGAACCTTAAACGGC
CGCGATAACCCGTGCAAAGGTAGCGCAATCACTTGTCTTCTAAATAAAGACCTGTATGAATGACCACATGAGAAAGAAA
CTGTCTCTTGAAAACAGTCGGTGAAACTGATCTGCCTGTACAAAAGCAGGCATGCCAAAACAAGACAAAAAGACCCTGT
GAAACTTTAAATTACCATCAAACATATGGTGCTAATTTTAAGTTGGGGCAACTAAAGAGAAATAAAACCTCTATATGAC
CACCAGATCAATCAATCTATTGGGTTAAAACCGCAAGACCCAGTAATACTGATCAATGGACCAAGCTACTCCAGGGATA
ACAGCGCCACATTCTTGAAGAGTTCTTATCAACAAGAATATCTACGACCTCGATGTTGGACCAGGATACCCAAGTGGT
>OR884248 Phrynocephalus kangsuensis sp. nov.
TCTTAAATACAAAACCACAAACCAATCTCCCATCTTCCAATCAGGCCATTCTATAAAACTATAGAAGAAACCCTGCTAG
AACGAGTAACATGAAAATTTCTCTAAATAAAAGCCCAACATATTCAGAAAATACGAAAAACAATTCACAATCATAAAAT
AAACTGTAGCCCCAACATAGGATTATACTCAGAAGACATAAGTTTTCAAAAGGAACTCGGCAACCAACCTTTCCAACTG
TTTACCAAAAACATAGCCATTAGCCAAACAAGTATTAAAGGTAATGTCTGCCCAGTGAGGGGAACCTTAAACGGCCGCG
ATAACCCGTGCAAAGGTAGCGCAATCACTTGTCTTCTAAATAAAGACCTGTATGAATGACCACATGAGAAAGAAACTGT
CTCTTGAAAACAGTCGGTGAAACTGATCTGCCTGTACAAAAGCAGGCATGCCAAAACAAGACAAAAAGACCCTGTGAAA
CTTTAAATTACCATCAAACATATGGTGCTAATTTTAAGTTGGGGCAACTAAAGAGAAATAAAACCTCTATATGACCACC
AGATCAATCAATCTATTGGGTTAAAACCGCAAGACCCAGTAATACTGATCAATGGACCAAGCTACTCCAGGGATAACAG
CGCCACATTCTTGAAGAGTTCTTATCAACAAGAATATCTACGACCTCGATGTTGGAYCAGGATACCCAAGTGGTGTAGA
AGCTACTAA
>OR884249 Phrynocephalus kangsuensis sp. nov.
TACAAAACCACAAACCAATCTCCCATCTTCCAATCAGGCCATTCTATAAAACTATAGAAGAAACCCTGCTAGAACGAGT
AACATGAAAATTTCTCTAAATAAAAGCCCAACATATTCAGAAAATACGAAAAACAATTCACAATCATAAAATAAACTGT
AGCCCCAACATAGGATTATACTCAGAAGACATAAGTTTTCAAAAGGAACTCGGCAACCAACCTTTCCAACTGTTTACCA
AAAACATAGCCATTAGCCAAACAAGTATTAAAGGTAATGTCTGCCCAGTGAGGGGAACCTTAAACGGCCGCGATAACCC
GTGCAAAGGTAGCGCAATCACTTGTCTTCTAAATAAAGACCTGTATGAATGACCACATGAGAAAGAAACTGTCTCTTGA
AAACAGTCGGTGAAACTGATCTGCCTGTACAAAAGCAGGCATGCCAAAACAAGACAAAAAGACCCTGTGAAACTTTAAA
TTACCATCAAACATATGGTGCTAATTTTAAGTTGGGGCAACTAAAGAGAAATAAAACCTCTATATGACCACCAGATCAA
TCAATCTATTGGGTTAAAACCGCAAGACCCAGTAATACTGATCAATGGACCAAGCTACTCCAGGGATAACAGCGCCACA
TTCTTGAAGAGTTCTTATCAACAAGAATATCTACGACCTCGATGTTGGACCAGGATACCCAAGTGGTGTAGAAGCTACT
AACGGTTCG
>OR884250 Phrynocephalus kangsuensis sp. nov.
TACAAAACCACAAACCAATCTCCCATCTTCCAATCAGGCCATTCTATAAAACTATAGAAGAAACCCTGCTAGAACGAGT
AACATGAAAATTTCTCTAAATAAAAGCCCAACATATTCAGAAAATACGAAAAACAATTCACAATCATAAAATAAACTGT
AGCCCCAACATAGGATTATACTCAGAAGACATAAGTTTTCAAAAGGAACTCGGCAACCAACCTTTCCAACTGTTTACCA
AAAACATAGCCATTAGCCAAACAAGTATTAAAGGTAATGTCTGCCCAGTGAGGGGAACCTTAAACGGCCGCGATAACCC
GTGCAAAGGTAGCGCAATCACTTGTCTTCTAAATAAAGACCTGTATGAATGACCACATGAGAAAGAAACTGTCTCTTGA
AAACAGTCGGTGAAACTGATCTGCCTGTACAAAAGCAGGCATGCCAAAACAAGACAAAAAGACCCTGTGAAACTTTAAA
TTACCATCAAACATATGGTGCTAATTTTAAGTTGGGGCAACTAAAGAGAAATAAAACCTCTATATGACCACCAGATCAA
TCAATCTATTGGGTTAAAACCGCAAGACCCAGTAATACTGATCAATGGACCAAGCTACTCCAGGGATAACAGCGCCACA
TTCTTGAAGAGTTCTTATCAACAAGAATATCTACGACCTCGATGTTGGACCAGGATACCCAAGTGGTGTAGAAGCTACT
AACGGTTCG

>OR875264 Phrynocephalus forsythii
TTCGGCGCCATAGCCGGCTTCACCGGCTCAACAGTTAGCCTCATAATTCGACTACAACTAATTCAACCGGGCCAATACAACGGAGATACAATATATAACACCTTTATCACACTTCATGCCTTCATCATGATCTTCTTTATAGTAATACCAATTATGATCGGAGGATTCGGCAACTGATTAGTACCATTAATACTAGGAGCCCCAGACATAGCATTTCCACGAATAAATAACATAAGTTTCTGACTTCTTCCACCATCCTTCTTCTTACTCCTAATGTCATCAAAATTCGGTGATGGCGTAGGAACAGGCTGAACAATTTATCCCCCACTAGCAGGAAACATAGCACACTCAAGCCCGTCAATAGACATAACAATTTTCGCATTACACTTAGCTGGAGCATCCTCAATCTTAGGGGCCATTAACTTTATTACAACCTGCATTAATATAACCCCACACTCAACAACCCCCTACAACTGACCATTATTCGTCTGATCCGTATTCTTCACCGCAATCTTACTCCTATTAGCCATTCCAGTATTAGCAGCAGCCATTACCATACTCCTAACAGACCGAAACCTAAACACAACATTCTTCGACCCCGCCGGAGGGGGGGACCCAATTC
>OR875265 Phrynocephalus forsythii
GCCATAGCCGGCTTCACCGGCTCAACAGTTAGCCTCATAATTCGACTACAACTAATTCAACCGGGCCAATACAACGGAGATACAATATATAACACCTTTATCACACTTCATGCCTTCATCATGATCTTCTTTATAGTAATACCAATTATGATCGGAGGATTCGGCAACTGATTAGTACCATTAATACTAGGAGCCCCAGACATAGCATTTCCACGAATAAATAACATAAGTTTCTGACTTCTTCCACCATCCTTCTTCTTACTCCTAATGTCATCAAAATTCGGTGATGGCGTAGGAACAGGCTGAACAATTTATCCCCCACTAGCAGGAAACATAGCACACTCAAGCCCGTCAATAGACATAACAATTTTCGCATTACACTTAGCTGGAGCATCCTCAATCTTAGGGGCCATTAACTTTATTACAACCTGCATTAATATAACCCCACACTCAACAACCCCCTACAACTGACCATTATTCGTCTGATCCGTATTCTTCACCGCAATCTTACTCCTATTAGCCATTCCAGTATTAGCAGCAGCCATTACCATACTCCTAACAGACCGAAACCTAAACACAACATTCTTCGACCCCGCCGGAGGGGGGGACCCAATTCTTTTCCAACACCTATTCTGATTCT
>OR875266 Phrynocephalus forsythii
TTCGGCGCCATAGCCGGCTTCACCGGCTCAACAGTTAGCCTCATAATTCGACTACAACTAATTCAACCGGGCCAATACAACGGAGATACAATATATAACACCTTTATCACACTTCATGCCTTCATCATGATCTTCTTTATAGTAATACCAATTATGATCGGAGGATTCGGCAACTGATTAGTACCATTAATACTAGGAGCCCCAGACATAGCATTTCCACGAATAAATAACATAAGTTTCTGACTTCTTCCACCATCCTTCTTCTTACTCCTAATGTCATCAAAATTCGGTGATGGCGTAGGAACAGGCTGAACAATTTATCCCCCACTAGCAGGAAACATAGCACACTCAAGCCCGTCAATAGACATAACAATTTTCGCATTACACTTAGCTGGAGCATCCTCAATCTTAGGGGCCATTAACTTTATTACAACCTGCATTAATATAACCCCACACTCAACAACCCCCTACAACTGACCATTATTCGTCTGATCCGTATTCTTCACCGCAATCTTACTCCTATTAGCCATTCCAGTATTAGCAGCAGCCATTACCATACTCCTAACAGACCGAAACCTAAACACAACATTCTTCGACCCCGCCGGAGGGGGGGACCCAATTCTTTTCCAACACCT
>OR875267 Phrynocephalus forsythii
TTCGGCGCCATAGCCGGCTTCACCGGCTCAACAGTTAGCCTCATAATTCGACTACAACTAATTCAACCGGGCCAATACAACGGAGATACAATATATAACACCTTTATCACACTTCATGCCTTCATCATGATTTTCTTTATAGTAATACCAATTATGATCGGAGGATTCGGCAACTGATTAGTACCATTAATACTAGGAGCCCCAGACATAGCATTTCCACGAATAAATAACATAAGTTTCTGACTTCTTCCACCATCCTTCTTCTTACTCCTAATGTCATCAAAATTCGGCGATGGTGTAGGAACAGGCTGAACAATTTATCCCCCACTAGCAGGAAACATAGCACACTCAAGCCCGTCAATAGACATAACAATTTTCGCATTACACTTAGCTGGAGCATCCTCAATCTTAGGGGCCATTAACTTTATTACAACCTGCATTAATATAACCCCACACTCAACAACCCCCTACAACTGACCATTATTCGTCTGATCCGTATTCTTCACCGCAATCTTACTCCTATTAGCCATTCCAGTATTAGCAGCAGCCATTACCATACTCCTAACAGACCGAAACCTAAACACAACATTCTTCGACCCCGCCGGAGGGGGGGACCCAATTCTTTTCCAACAC
>OR875268 Phrynocephalus forsythii
TTCGGCGCCATAGCCGGCTTCACCGGCTCAACAGTTAGCCTCATAATTCGACTACAACTAATTCAACCGGGCCAATACAACGGAGATACAATATATAACACCTTTATCACACTTCATGCCTTCATCATGATTTTCTTTATAGTAATACCAATTATGATCGGAGGATTCGGCAACTGATTAGTACCATTAATACTAGGAGCCCCAGACATAGCATTTCCACGAATAAATAACATAAGTTTCTGACTTCTTCCACCATCCTTCTTCTTACTCCTAATGTCATCAAAATTCGGCGATGGTGTAGGAACAGGCTGAACAATTTATCCCCCACTAGCAGGAAACATAGCACACTCAAGCCCGTCAATAGACATAACAATTTTCGCATTACACTTAGCTGGAGCATCCTCAATCTTAGGGGCCATTAACTTTATTACAACCTGCATTAATATAACCCCACACTCAACAACCCCCTACAACTGACCATTATTCGTCTGATCCGTATTCTTCACCGCAATCTTACTCCTATTAGCCATTCCAGTATTAGCAGCAGCCATTACCATACTCCTAACAGACCGAAACCTAAACACAACA
>OR875269 Phrynocephalus forsythii
TTCGGCGCCATAGCCGGCTTCACCGGCTCAACAGTTAGCCTCATAATTCGACTACAACTAATTCAACCGGGCCAATACAACGGAGATACAATATATAACACCTTTATCACACTTCATGCCTTCATCATGATCTTCTTTATAGTAATACCAATTATGATCGGAGGATTCGGCAACTGATTAGTACCATTAATACTAGGAGCCCCAGACATAGCATTTCCACGAATAAATAACATAAGTTTCTGACTTCTTCCACCATCCTTCTTCTTACTCCTAATGTCATCAAAATTCGGTGATGGCGTAGGAACAGGCTGAACAATTTATCCCCCACTAGCAGGAAACATAGCACACTCAAGCCCGTCAATAGACATAACAATTTTCGCATTACACTTAGCTGGAGCATCCTCAATCTTAGGGGCCATTAACTTTATTACAACCTGCATTAATATAACCCCACACTCAACAACCCCCTACAACTGACCATTATTCGTCTGATCCGTATTCTTCACCGCAATCTTACTCCTATTAGCCATTCCAGTATTAGCAGCAGCCATTACCATACTCCTAACAGACCGAAACCTAAACACAACA
>OR875270 Phrynocephalus forsythii
TTCGGCGCCATAGCCGGCTTCACCGGCTCAACAGTTAGCCTCATAATTCGACTACAACTAATTCAACCGGGCCAATACAACGGAGATACAATATATAACACCTTTATCACACTTCATGCCTTCATCATGATTTTCTTTATAGTAATACCAATTATGATCGGAGGATTCGGCAACTGATTAGTACCATTAATACTAGGAGCCCCAGACATAGCATTTCCACGAATAAATAACATAAGTTTCTGACTTCTTCCACCATCCTTCTTCTTACTCCTAATGTCATCAAAATTCGGCGATGGTGTAGGAACAGGCTGAACAATTTATCCCCCACTAGCAGGAAACATAGCACACTCAAGCCCGTCAATAGACATAACAATTTTCGCATTACACTTAGCTGGAGCATCCTCAATCTTAGGGGCCATTAACTTTATTACAACCTGCATTAATATAACCCCACACTCAACAACCCCCTACAACTGACCATTATTCGTCTGATCCGTATTCTTCACCGCAATCTTACTCCTATTAGCCATTCCAGTATTAGCAGCAGCCATTACCATACTCCTAACAGACCGAAACCTAAACACAACA
>OR875271 Phrynocephalus forsythii
TTCGGCGCCATAGCCGGCTTCACCGGCTCAACAGTTAGCCTCATAATTCGACTACAACTAATTCAACCGGGCCAATACAACGGAGATACAATATATAACACCTTTATCACACTTCATGCCTTCATCATGATTTTCTTTATAGTAATACCAATTATGATCGGAGGATTCGGCAACTGATTAGTACCATTAATACTAGGAGCCCCAGACATAGCATTTCCACGAATAAATAACATAAGTTTCTGACTTCTTCCACCATCCTTCTTCTTACTCCTAATGTCATCAAAATTCGGCGATGGTGTAGGAACAGGCTGAACAATTTATCCCCCACTAGCAGGAAACATAGCACACTCAAGCCCGTCAATAGACATAACAATTTTCGCATTACACTTAGCTGGAGCATCCTCAATCTTAGGGGCCATTAACTTTATTACAACCTGCATTAATATAACCCCACACTCAACAACCCCCTACAACTGACCATTATTCGTCTGATCCGTATTCTTCACCGCAATCTTACTCCTATTAGCCATTCCAGTATTAGCAGCAGCCATTACCATACTCCTAACAGACCGAAACCTAAACACAACATTCTTCGACCCCGCCGGAGGGGGGGA
>OR875272 Phrynocephalus forsythii
CCGGCTTTACCGGCTCAACAGTTAGCCTTATAATTCGACTACAACTAATTCAACCAGGCCAATACAACGGAGATACAATATATAACACCTTTATTACACTTCATGCCTTCATCATGATTTTCTTTATAGTAATACCAATTATAATCGGAGGATTCGGCAACTGATTAGTACCACTAATACTAGGAGCCCCAGACATAGCATTTCCACGAATAAATAACATAAGCTTCTGACTTCTCCCACCATCCTTCTTCTTACTCCTAATGTCATCAAAATTCGGCGACGGCGTAGGAACAGGCTGAACAATTTATCCCCCACTAGCAGGAAACATAGCACACTCAAGCCCATCAATAGACATAACAATCTTCGCATTACACTTAGCCGGGGCATCCTCAATCTTAGGGGCCATTAACTTTATCACAACCTGCATTAACATAACCCCACACTCAACAACCCCCTACAACTGACCATTGTTCGTCTGATCCGTATTCTTCACCGCAATTTTACTCCTATTAGCCATTCCAGTATTAGCAGCAGCTATTACCATACTCCTAACAGACCGAAACCTAAACACAACATTCTTCGACCCTGCCGGAGGCGGAGACCCAATTCTTTTCCA
>OR875273 Phrynocephalus forsythii
CCGGCTTTACCGGCTCAACAGTTAGCCTTATAATTCGACTACAACTAATTCAACCAGGCCAATACAACGGAGACACAATATATAACACCTTTATTACACTTCATGCCTTCATCATGATTTTCTTTATAGTAATACCAATTATAATCGGAGGATTCGGCAACTGATTAGTACCACTAATACTAGGAGCCCCAGACATAGCATTCCCACGAATAAATAACATAAGCTTCTGACTTCTCCCACCATCCTTCTTCTTACTCCTAATGTCATCAAAATTCGGCGACGGCGTAGGAACAGGCTGAACAATTTATCCCCCACTAGCAGGAAACATAGCACACTCAAGCCCATCAATAGACATAACAATCTTCGCATTACACTTAGCCGGGGCATCCTCAATCTTAGGGGCCATTAACTTTATTACAACCTGCATTAACATAACCCCACACTCAACAACCCCCTACAACTGACCATTGTTCGTCTGATCCGTATTCTTCACCGCAATTTTACTCCTATTAGCCATTCCAGTATTAGCAGCAGCTATTACCATACTCCTAACAGACCGAAACCTAAACACAACATTCTTCGACCCCGCCGGAGGCGGAGACCCAATTCTTTTCCA
>OR875274 Phrynocephalus forsythii
CCGGCTTTACCGGCTCAACAGTTAGCCTTATAATTCGACTACAACTAATTCAACCAGGCCAATACAACGGAGATACAATATATAACACCTTTATTACACTTCATGCCTTCATCATAATTTTCTTTATAGTAATACCAATTATAATCGGAGGATTCGGCAACTGATTAGTACCACTAATACTAGGAGCCCCAGACATAGCATTTCCACGAATAAATAACATAAGCTTCTGACTTCTCCCACCATCCTTCTTCTTACTCCTAATGTCATCAAAATTCGGCGACGGCGTAGGAACAGGCTGAACAATTTATCCCCCACTAGCAGGAAACATAGCACACTCAAGCCCATCAATAGACATAACAATCTTCGCATTACACTTAGCCGGGGCATCCTCAATCTTAGGGGCCATTAACTTTATTACAACCTGCATTAACATAACCCCACACTCAACAACCCCCTACAACTGACCATTGTTCGTCTGATCCGTATTCTTCACCGCAATTTTACTCCTATTAGCCATTCCAGTATTAGCAGCAGCTATTACCATACTCCTAACAGACCGAAACCTAAACACAACATTCTTCGACCCCGCCGGAGGCGGAGACCCAATTCTTTTCCA
>OR875275 Phrynocephalus forsythii
CCGGCTTTACCGGCTCAACAGTTAGCCTTATAATTCGACTACAACTAATTCAACCAGGCCAATACAACGGAGACACAATATATAACACCTTTATTACACTTCATGCCTTCATCATGATTTTCTTTATAGTAATACCAATTATAATCGGAGGATTCGGCAACTGATTAGTACCACTAATACTAGGAGCCCCAGACATAGCATTCCCACGAATAAATAACATAAGCTTCTGACTTCTCCCACCATCCTTCTTCTTACTCCTAATGTCATCAAAATTCGGCGACGGCGTAGGAACAGGCTGAACAATTTATCCCCCACTAGCAGGAAACATAGCACACTCAAGCCCATCAATAGACATAACAATCTTCGCATTACACTTAGCCGGGGCATCCTCAATCTTAGGGGCCATTAACTTTATTACAACCTGCATTAACATAACCCCACACTCAACAACCCCCTACAACTGACCATTGTTCGTCTGATCCGTATTCTTCACCGCAATTTTACTCCTATTAGCCATTCCAGTATTAGCAGCAGCTATTACCATACTCCTAACAGACCGAAACCTAAACACAACATTCTTCGACCCCGCCGGAGGCGGAGACCCAATTCTTTTCCA

>OR875280 Phrynocephalus forsythii 
CTAAATATTACGTCACAGTAACACCACCCTAAATACAAAACCACAAACCAATCTCCCATCTTCCAACCAGGCCATCCTA
TAAGACTATAGAAGAAACCCTGCTAGAACGAGTAACATGAAAATTTCTCTAAATAAAAGCCCAACATATTCAGAAAATA
TGAAAAACAATTCACAACCATAAAATAAACTGTAGCCCCGACATAGGATTATAATCAGAAGACATAAGTTTTCAAAAGG
AACTCGGCAACCAACCTTTCCAACTGTTTACCAAAAACATAGCCATTAGCCAAACAAGTATTAAAGGTAATGCCTGCCC
AGTGAGGGGAACCTTAAACGGCCGCGATAACCCGTGCAAAGGTAGCGCAATCACTTGTCTTCTAAATAAAGACCTGTAT
GAATGGCCACATGAGAAAGAAACTGTCTCTTGAAAACAGTCGGTGAAACTGATCTGCCTGTACAAAAGCAGGCATGCCA
AAACAAGACAAAAAGACCCTGTGAAACTTTAAATTTGCCACCAAACATGTGGTGCTAATTTTAAGTTGGGGCAACTAAA
GAGAAACAAAACCTCTATATGACCACCAGATCAACCAATCTATTGGGTTCAAACCGCAAGACCCAGTAATACTGATCAA
TGAACCAAGCTACTCCAGGGATAACAGCGCCACATTCTTGAAGAGTTCTTATCAACAAGAATATCTACGACCTCGATGT
TGGACCAGGATACCCAAGTGGTGTAGAAGCTACTAACGGTTCGTTTGTTCAACGATAAAAATCCTACG
>OR875281 Phrynocephalus forsythii 
CCACCACTAAATATTACGTCACAGTAACACCACCCTAAATACAAAACCACAAACCAATCTCCCATCTTCCAACCAGGCC
ATCCTATAAGACTATAGAAGAAACCCTGCTAGAACGAGTAACATGAAAATTTCTCTAAATAAAAGCCCAACATATTCAG
AAAATATGAAAAACAATTCACAACCATAAAATAAACTGTAGCCCCGACATAGGATTATAATCAGAAGACATAAGTTTTC
AAAAGGAACTCGGCAACCAACCTTTCCAACTGTTTACCAAAAACATAGCCATTAGCCAAACAAGTATTAAAGGTAATGC
CTGCCCAGTGAGGGGAACCTTAAACGGCCGCGATAACCCGTGCAAAGGTAGCGCAATCACTTGTCTTCTAAATAAAGAC
CTGTATGAATGGCCACATGAGAAAGAAACTGTCTCTTGAAAACAGTCGGTGAAACTGATCTGCCTGTACAAAAGCAGGC
ATGCCAAAACAAGACAAAAAGACCCTGTGAAACTTTAAATTTGCCACCAAACATGTGGTGCTAATTTTAAGTTGGGGCA
ACTAAAGAGAAACAAAACCTCTATATGACCACCAGATCAACCAATCTATTGGGTTCAAACCGCAAGACCCAGTAATACT
GATCAATGAACCAAGCTACTCCAGGGATAACAGCGCCACATTCTTGAAGAGTTCTTATCAACAAGAATATCTACGACCT
CGATGTTGGACCAGGATATCCAAGTGGTGTAGAAGCTACTAACGGTTCGTTTGTTCAACGATAAAAATC
>OR875282 Phrynocephalus forsythii
CTAAATATTACGTCACAGTAACACCACCCTTAAATACAAAACCACAAACCAATCTCCCATCCTTGCCAACCATGGCCAT
CCTATAAGACTATAGAAGAAACCCTGCTAGAACGAGTAACATGAAAATTTCTCTAAATAAAAGCCCAACATATTCAGAA
AATATGAAAAACAATCCACAACCATAAAATAAACTGTAGCCCCGACATAGGATTATAATCAGAAGACATAAGTTTTCAA
AAGGAACTCGGCAACCAACCTTTCCAACTGTTTACCAAAAACATAGCCATTAGCCAAACAAGTATTAAAGGTAATGCCT
GCCCAGTGAGGGGAACCTTAAACGGCCGCGATAACCCGTGCAAAGGTAGCGCAATCACTTGTCTTCTAAATAAAGACCT
GTATGAATGGCCACATGAGAAAGAAACTGTCTCTTGAAAACAGTCGGTGAAACTGATCTGCCTGTACAAAAGCAGGCAT
GCCAAAACAAGACAAAAAGACCCTGTGAAACTTTAAATTTGCCACCAAACATGTGGTGCTAATTTTAAGTTGGGGCAAC
TAAAGAGAAACAAAACCTCTATATGACCACCAGATCAACCAATCTATTGGGTTCAAACCGCAAGACCCAGTAATACTGA
TCAATGAACCAAGCTACTCCAGGGATAACAGCGCCACATTCTTGAAGAGTTCTTATCAACAAGAATATCTACGACCTCG
ATGTTGGACCAGGATATCCAAGTGGTGTAGAAGCTACTAACGGTTCGTTTGTTCAACGATAAAAATCCT
>OR875283 Phrynocephalus forsythii
TAAATATTACGTCACAGTAACACCACCCCTAAATACAAAACCACAAACCAATCTCCCATCTTCCAACCAGGCCATCCTA
TAAGACTATAGAAGAAACCCTGCTAGAACGAGTAACATGAAAATTTCTCTAAATAAAAGCCCAACATATTCAGAAAATA
TGAAAAACAATTCACAACCATAAAATAAACTGTAGCCCCGACATAGGATTATAATCAGAAGACATAAGTTTTCAAAAGG
AACTCGGCAACCAACCTTTCCAACTGTTTACCAAAAACATAGCCATTAGCCAAACAAGTATTAAAGGTAATGCCTGCCC
AGTGAGGGGAACCTTAAACGGCCGCGATAACCCGTGCAAAGGTAGCGCAATCACTTGTCTTCTAAATAAAGACCTGTAT
GAATGGCCACATGAGAAAGAAACTGTCTCTTGAAAACAGTCGGTGAAACTGATCTGCCTGTACAAAAGCAGGCATGCCA
AAACAAGACAAAAAGACCCTGTGAAACTTTAAATTTGCCACCAAACATGTGGTGCTAATTTTAAGTTGGGGCAACTAAA
GAGAAACAAAACCTCTATATGACCACCAGATCAACCAATCTATTGGGTTCAAACCGCAAGACCCAGTAATACTGATCAA
TGAACCAAGCTACTCCAGGGATAACAGCGCCACATTCTTGAAGAGTTCTTATCAACAAGAATATCTACGACCTCGATGT
TGGACCAGGATATCCAAGTGGTGTAGAAGCTACTAACGGTTCGTTTGTTCAACGATAAAAATCCTACGT
>OR875284 Phrynocephalus forsythii
TCACAGTAACACCACCCTAAATACAAAACCACAAACCAATCTCCCATCTTCCAACCAGGCCATTCTATAAAACTATAGA
AGAAACCCTGCTAGAACGAGTAACATGAAAATTTCTCTAAATAAGAGCCCAACATATTCAGAAAATATGAAAAACAATT
CACAATCATAAAATAAACTGTAGCCCCGACATAGGATTATAATCAGAAGACACAAGTTTTCAAAAGGAACTCGGCAACC
AACCTTTCCAACTGTTTACCAAAAACATAGCCATTAGCCAAACAAGTATTAAAGGTAATGCCTGCCCAGTGAGGGGAAC
CTTAAACGGCCGCGATAACCCGTGCAAAGGTAGCGCAATCACTTGTCTTCTAAATAAAGACCCGTATGAATGGCCACAT
GAGAAAGAAACTGTCTCTTGAAAACAGTCGGTGAAACTGATCTGCCTGTACAAAAGCAGGCATGCCAAAACAAGACAAA
AAGACCCTGTGAAACTTTAAATTACCACCAAACATATGGTACTAATTTTAAGTTGGGGCAACTAAAGAGAAATAAAACC
TCTATATGACCACCAGATCAACCAATCTATTGGGCTCAAACCGCAAGACCCAGTAATACTGATCAATGAACCAAGCTAC
TCCAGGGATAACAGCGCCACATTCTTGAAGAGTTCTTATCAACAAGAATATCTACGACCTCGATGTTGGACCAGGATAT
CCAAGTGGT
>OR875285 Phrynocephalus forsythii
TAAATATTACGTCACAGTAACACCACCCTAAATACAAAACCACAAACCAATCTCCCATCTTCCAACCAGGCCATTCTAT
AAAACTATAGAAGAAACCCTGCTAGAACGAGTAACATGAAAATTTCTCTAAATAAGAGCCCAACATATTCAGAAAATAT
GAAAAACAATTCACAATCATAAAATAAACTGTAGCCCCGACATAGGATTATAATCAGAAGACACAAGTTTTCAAAAGGA
ACTCGGCAACCAACCTTTCCAACTGTTTACCAAAAACATAGCCATTAGCCAAACAAGTATTAAAGGTAATGCCTGCCCA
GTGAGGGGAACCTTAAACGGCCGCGATAACCCGTGCAAAGGTAGCGCAATCACTTGTCTTCTAAATAAAGACCCGTATG
AATGGCCACATGAGAAAGAAACTGTCTCTTGAAAACAGTCGGTGAAACTGATCTGCCTGTACAAAAGCAGGCATGCCAA
AACAAGACAAAAAGACCCTGTGAAACTTTAAATTACCACCAAACATATGGTACTAATTTTAAGTTGGGGCAACTAAAGA
GAAATAAAACCTCTATATGACCACCAGATCAACCAATCTATTGGGCTCAAACCGCAAGACCCAGTAATACTGATCAATG
AACCAAGCTACTCCAGGGATAACAGCGCCACATTCTTGAAGAGTTCTTATCAACAAGAATATCTACGACCTCGATGTTG
GACCAGGATATCCAAGTGGTGTAGAAGCTACTAACGGTTCGTTTGTTCAACGATAAAAATCCTACG
>OR875286 Phrynocephalus forsythii
CTAAATATTACGTCACAGTAACACCACCCTTAAATACAAAACCACAAACCAATCTCCCATCTTCCAACCAGGCCATTCT
ATAAAACTATAGAAGAAACCCTGCTAGAACGAGTAACATGAAAATTTCTCTAAATAAGAGCCCAACATATTCAGAAAAT
ATGAAAAACAATTCACAATCATAAAATAAACTGTAGCCCCGACATAGGATTATAATCAGAAGACACAAGTTTTCAAAAG
GAACTCGGCAACCAACCTTTCCAACTGTTTACCAAAAACATAGCCATTAGCCAAACAAGTATTAAAGGTAATGCCTGCC
CAGTGAGGGGAACCTTAAACGGCCGCGATAACCCGTGCAAAGGTAGCGCAATCACTTGTCTTCTAAATAAAGACCCGTA
TGAATGGCCACATGAGAAAGAAACTGTCTCTTGAAAACAGTCGGTGAAACTGATCTGCCTGTACAAAAGCAGGCATGCC
AAAACAAGACAAAAAGACCCTGTGAAACTTTAAATTACCACCAAACATATGGTACTAATTTTAAGTTGGGGCAACTAAA
GAGAAATAAAACCTCTATATGACCACCAGATCAACCAATCTATTGGGCTCAAACCGCAAGACCCAGTAATACTGATCAA
TGAACCAAGCTACTCCAGGGATAACAGCGCCACATTCTTGAAGAGTTCTTATCAACAAGAATATCTACGACCTCGATGT
TGGACCAGGATATCCAAGTGGTGTAGAAGCTACTAACGGTTCGTTTGTTCAACGATAAAAATCCTACGT
>OR875287 Phrynocephalus forsythii
CAAAACCACAAACCAATCTCCCATCTTCCAACCAGGCCATTCTATAAAACTATAGAAGAAACCCTGCTAGAACGAGTAA
CATGAAAATTTCTCTAAATAAGAGCCCAACATATTCAGAAAATATGAAAAACAATTCACAATCATAAAATAAACTGTAG
CCCCGACATAGGATTATAATCAGAAGACACAAGTTTTCAAAAGGAACTCGGCAACCAACCTTTCCAACTGTTTACCAAA
AACATAGCCATTAGCCAAACAAGTATTAAAGGTAATGCCTGCCCAGTGAGGGAAACCTTAAACGGCCGCGATAACCCGT
GCAAAGGTAGCGCAATCACTTGTCTTCTAAATAAAGACCCGTATGAATGGCCACATGAGAAAGAAACTGTCTCTTGAAA
ACAGTCGGTGAAACTGATCTGCCTGTACAAAAGCAGGCATGCCAAAACAAGACAAAAAGACCCTGTGAAACTTTAAATT
ACCACCAAACATATGGTACTAATTTTAAGTTGGGGCAACTAAAGAGAAACAAAACCTCTATATGACCACCAGATCAACC
AATCTATTGGGCTCAAACCGCAAGACCCAGTAATACTGATCAATGAACCAAGCTACTCCAGGGATAACAGCGCCACATT
CTTGAAGAGTTCTTATCAACAAGAATATCTACGACCTCGATGTTGGACCAGGATATCCAAGTGGTGTAGAAGCTACTA
>OR875288 Phrynocephalus forsythii
CATTCTATAAAACTATAGAAGAAACCCTGCTAGAACGAGTAACATGAAAATTTCTCTAAATAAGAGCCCAACATATTCA
GAAAATATGAAAAACAATTCACAATCATAAAATAAACTGTAGCCCCGACATAGGATTATAATCAGAAGACACAAGTTTT
CAAAAGGAACTCGGCAACCAACCTTTCCAACTGTTTACCAAAAACATAGCCATTAGCCAAACAAGTATTAAAGGTAATG
CCTGCCCAGTGAGGGGAACCTTAAACGGCCGCGATAACCCGTGCAAAGGTAGCGCAATCACTTGTCTTCTAAATAAAGA
CCCGTATGAATGGCCACATGAGAAAGAAACTGTCTCTTGAAAACAGTCGGTGAAACTGATCTGCCTGTACAAAAGCAGG
CATGCCAAAACAAGACAAAAAGACCCTGTGAAACTTTAAATTACCACCAAACATATGGTACTAATTTTAAGTTGGGGCA
ACTAAAGAGAAATAAAACCTCTATATGACCACCAGATCAACCAATCTATTGGGCTCAAACCGCAAGACCCAGTAATACT
GATCAATGAACCAAGCTACTCCAGGGATAACAGCGCCACATTCTTGAAGAGTTCTTATCAACAAGAATATCTACGACCT
CGATGTTGGACCAGGATATCCAAGTGGTGTAGAAGCTACTAACGGTTC
>OR875289 Phrynocephalus forsythii
CTATAAAACTATAGAAGAAACCCTGCTAGAACGAGTAACATGAAAATTTCTCTAAATAAGAGCCCAACATATTCAGAAA
ATATGAAAAACAATTCACAATCATAAAATAAACTGTAGCCCCGACATAGGATTATAATCAGAAGACACAAGTTTTCAAA
AGGAACTCGGCAACCAACCTTTCCAACTGTTTACCAAAAACATAGCCATTAGCCAAACAAGTATTAAAGGTAATGCCTG
CCCAGTGAGGGAAACCTTAAACGGCCGCGATAACCCGTGCAAAGGTAGCGCAATCACTTGTCTTCTAAATAAAGACCCG
TATGAATGGCCACATGAGAAAGAAACTGTCTCTTGAAAACAGTCGGTGAAACTGATCTGCCTGTACAAAAGCAGGCATG
CCAAAACAAGACAAAAAGACCCTGTGAAACTTTAAATTACCACCAAACATATGGTACTAATTTTAAGTTGGGGCAACTA
AAGAGAAACAAAACCTCTATATGACCACCAGATCAACCAATCTATTGGGCTCAAACCGCAAGACCCAGTAATACTGATC
AATGAACCAAGCTACTCCAGGGATAACAGCGCCACATTCTTGAAGAGTTCTTATCAACAAGAATATCTACGACCTCGAT
GTTGGACCAGGATATCCAAGTGGTGTAGAAGCTACTAACGGTTCGTTTGT
>OR875290 Phrynocephalus forsythii
CAAAACCACAAACCAATCTCCCATCTTCCAACCAGGCCATTCTATAAAACTATAGAAGAAACCCTGCTAGAACGAGTAA
CATGAAAATTTCTCTAAATAAGAGCCCAACATATTCAGAAAATATGAAAAACAATTCACAATCATAAAATAAACTGTAG
CCCCGACATAGGATTATAATCAGAAGACACAAGTTTTCAAAAGGAACTCGGCAACCAACCTTTCCAACTGTTTACCAAA
AACATAGCCATTAGCCAAACAAGTATTAAAGGTAATGCCTGCCCAGTGAGGGAAACCTTAAACGGCCGCGATAACCCGT
GCAAAGGTAGCGCAATCACTTGTCTTCTAAATAAAGACCCGTATGAATGGCCACATGAGAAAGAAACTGTCTCTTGAAA
ACAGTCGGTGAAACTGATCTGCCTGTACAAAAGCAGGCATGCCAAAACAAGACAAAAAGACCCTGTGAAACTTTAAATT
ACCACCAAACATATGGTACTAATTTTAAGTTGGGGCAACTAAAGAGAAACAAAACCTCTATATGACCACCAGATCAACC
AATCTATTGGGCTCAAACCGCAAGACCCAGTAATACTGATCAATGAACCAAGCTACTCCAGGGATAACAGCGCCACATT
CTTGAAGAGTTCTTATCAACAAGAATATCTACGACCTCGATGTTGGACCAGGATATCCAAGTGGTGTA
>OR875291 Phrynocephalus forsythii
TAAATATTACGTCACAGTAACACCACCCTAAATACAAAACCACAAACCAATCTCCCATCTTCCAACCAGGCCATTCTAT
AAAACTATAGAAGAAACCCTGCTAGAACGAGTAACATGAAAATTTCTCTAAATAAGAGCCCAACATATTCAGAAAATAT
GAAAAACAATTCACAATCATAAAATAAACTGTAGCCCCGACATAGGATTATAATCAGAAGACACAAGTTTTCAAAAGGA
ACTCGGCAACCAACCTTTCCAACTGTTTACCAAAAACATAGCCATTAGCCAAACAAGTATTAAAGGTAATGCCTGCCCA
GTGAGGGAAACCTTAAACGGCCGCGATAACCCGTGCAAAGGTAGCGCAATCACTTGTCTTCTAAATAAAGACCCGTATG
AATGGCCACATGAGAAAGAAACTGTCTCTTGAAAACAGTCGGTGAAACTGATCTGCCTGTACAAAAGCAGGCATGCCAA
AACAAGACAAAAAGACCCTGTGAAACTTTAAATTACCACCAAACATATGGTACTAATTTTAAGTTGGGGCAACTAAAGA
GAAACAAAACCTCTATATGACCACCAGATCAACCAATCTATTGGGCTCAAACCGCAAGACCCAGTAATACTGATCAATG
AACCAAGCTACTCCAGGGATAACAGCGCCACATTCTTGAAGAGTTCTTATCAACAAGAATATCTACGACCTCGATGTTG
GACCAGGATATCCAAGTGGTGTAGAAGCTACTAAC
